# Supplementary material for: Two new species of Trivalvaria (Annonaceae) from northern Myanmar
Source: PhytoKeys. 2018 Jan 29;(94):3–12. doi: 10.3897/phytokeys.94.21553 (PMC5799729; doi:10.3897/phytokeys.94.21553)
Supplement: XML Treatment for Trivalvaria rubra [file phytokeys.94.21553-treatment1.xml]

<!DOCTYPE tp:taxon-treatment
  PUBLIC "-//TaxonX//DTD Taxonomic Treatment Publishing DTD v0 20100105//EN" "tax-treatment-NSO.dtd">
<tp:taxon-treatment xmlns:tp="http://www.plazi.org/taxpub"><tp:treatment-meta><kwd-group><label>Taxon classification</label><kwd><named-content xmlns:xlink="http://www.w3.org/1999/xlink" content-type="kingdom">Plantae</named-content></kwd><kwd><named-content xmlns:xlink="http://www.w3.org/1999/xlink" content-type="order">Magnoliales</named-content></kwd><kwd><named-content xmlns:xlink="http://www.w3.org/1999/xlink" content-type="family">Annonaceae</named-content></kwd></kwd-group><mixed-citation publication-type="journal"><person-group><name><surname>Yang</surname><given-names>Bin</given-names></name><name><surname>Zhou</surname><given-names>Shi-Shun</given-names></name><name><surname>Ding</surname><given-names>Hong-Bo</given-names></name><name><surname>Li</surname><given-names>Ren</given-names></name><name><surname>Maung</surname><given-names>Kyaw Win</given-names></name><name><surname>Tan</surname><given-names>Yun-Hong</given-names></name></person-group><article-title>Two new species of <italic><tp:taxon-name><tp:taxon-name-part taxon-name-part-type="genus" reg="Trivalvaria">Trivalvaria</tp:taxon-name-part></tp:taxon-name></italic> (<tp:taxon-name><tp:taxon-name-part taxon-name-part-type="family">Annonaceae</tp:taxon-name-part></tp:taxon-name>) from northern Myanmar</article-title><source>PhytoKeys</source><day>29</day><month>1</month><year>2018</year><volume>2018</volume><issue>94</issue><fpage>3</fpage><lpage>12</lpage><pub-id pub-id-type="doi">10.3897/phytokeys.94.21553</pub-id></mixed-citation></tp:treatment-meta><tp:nomenclature><tp:taxon-name>
            <tp:taxon-name-part taxon-name-part-type="genus" reg="Trivalvaria">Trivalvaria</tp:taxon-name-part>
            <tp:taxon-name-part taxon-name-part-type="species" reg="rubra">rubra</tp:taxon-name-part>
            <object-id xmlns:xlink="http://www.w3.org/1999/xlink" content-type="ipni" xlink:type="simple">urn:lsid:ipni.org:names:60475911-2</object-id>
          </tp:taxon-name><tp:taxon-authority>Y.H.Tan, S.S.Zhou &amp; B.Yang</tp:taxon-authority><tp:taxon-status xmlns:xlink="http://www.w3.org/1999/xlink" xlink:type="simple">sp. nov.</tp:taxon-status><xref ref-type="fig" rid="F1">Figure 1</xref></tp:nomenclature><tp:treatment-sec sec-type="diagnosis" id="SECID0EJJAC"><title>Diagnosis.</title><p>
            <italic><tp:taxon-name><tp:taxon-name-part taxon-name-part-type="genus" reg="Trivalvaria">Trivalvaria</tp:taxon-name-part> <tp:taxon-name-part taxon-name-part-type="species" reg="rubra">rubra</tp:taxon-name-part></tp:taxon-name></italic> is similar to <italic><tp:taxon-name><tp:taxon-name-part taxon-name-part-type="genus" reg="Trivalvaria">Trivalvaria</tp:taxon-name-part> <tp:taxon-name-part taxon-name-part-type="species" reg="costata">costata</tp:taxon-name-part></tp:taxon-name></italic> in flower size and petal shape and size and also shares similarities with <italic><tp:taxon-name><tp:taxon-name-part taxon-name-part-type="genus" reg="Trivalvaria">T.</tp:taxon-name-part> <tp:taxon-name-part taxon-name-part-type="species" reg="macrophylla">macrophylla</tp:taxon-name-part></tp:taxon-name></italic> in leaf shape, but can be distinguished by its pink flowers, androdioecious, petals spreading, outer petal lanceolate to narrowly oblong, 14–20 × 4–6 mm, inner petal 17–25 × 4–7 mm, oblong-ovate to ovate-triangular.</p></tp:treatment-sec><tp:treatment-sec sec-type="material" id="SECID0EQKAC"><title>Type.</title><p>MYANMAR. Kachin State, Putao District, on the way from Nanmti to Nahsihbo, <named-content xmlns:xlink="http://www.w3.org/1999/xlink" content-type="dwc:verbatimCoordinates" xlink:type="simple"><named-content content-type="geo-json" specific-use="{&#34;type&#34;:&#34;Point&#34;,&#34;coordinates&#34;:[97.666389,27.408056]}" id="NCID0EZKAC" xlink:type="simple">27°24'29"N, 97°39'59"E</named-content></named-content>, 890 m a.s.l, 16 May 2017, <italic>Myanmar Exped. 1801</italic> (holotype, HITBC!; isotype, RAF!).</p></tp:treatment-sec><tp:treatment-sec sec-type="description" id="SECID0EALAC"><title>Description.</title><p>Shrubs up to 1.2 m high. Young twigs densely to very sparsely pubescent, older twigs glabrous to pubescent. Leaves subcoriaceous, glabrous above, sparsely pubescent beneath, obovate to narrowly elliptic or oblong-lanceolate, 13.5–27.5 × 4.2–10.5 cm, base cuneate to obtuse, apex attenuate to acuminate or acute, sometimes retuse, midrib sunken above, prominent beneath, sparsely pubescent, lateral veins 9–11 pairs, faintly distinct above, prominent beneath, smaller veins faintly prominent beneath. Petiole 5–10 mm long, 2–3 mm thick, pubescent to glabrous. Flowers pink, androdioecious 2.6–2.8 cm in diam., extra-axillary or ramiflorous, solitary or sometimes in pairs, Bracts 2–4 (Fig. <xref ref-type="fig" rid="F1">1</xref>.G1), triangular to ovate, 3–6 × 2.5–5 mm, pubescent outside. Pedicel 2–3 mm long, pubescent. Sepals 3 per flower (Fig. <xref ref-type="fig" rid="F1">1</xref>.G2), free or sometimes shortly connate, triangular to triangular-ovate, 6–9 × 3–6 mm, pubescent to densely pubescent outside, glabrous inside, base rounded, apex acute to acuminate. Petals 6 per flower in two whorls, sub-equal, imbricate, spreading, outer petals (Fig. <xref ref-type="fig" rid="F1">1</xref>.G3) lanceolate, or oblong-ovate to ovate-triangular, 14–20 × 4–7 mm, pubescent to sparsely pubescent outside, glabrous inside, base rounded to obtuse, apex acute to acuminate; inner petals (Fig. <xref ref-type="fig" rid="F1">1</xref>.G4) lanceolate or narrowly oblong, 17–25 × 4–6 mm, sparsely pubescent outside, glabrous inside, base rounded to obtuse, apex acute to acuminate. Stamens numerous, ca. 2 mm long, apex shield-like, sometimes tongue-shaped in outer whorl, glabrous; torus triangular conical. Carpels several or many, 15–25 per flower, ovary densely hairy, stigma more or less subglobose, pubescent. Fruiting pedicel 3–4 mm long. Monocarps green, pink to red, ca. 5–10 per fruit, ellipsoid or oblong, 15–18 × 7–10 mm, sparsely pubescent, stipe 2–5 mm, pericarp thin. Seed one per monocarp.</p><fig id="F1" position="float" orientation="portrait"><label>Figure 1.</label><caption><p>
                <italic><tp:taxon-name><tp:taxon-name-part taxon-name-part-type="genus" reg="Trivalvaria">Trivalvaria</tp:taxon-name-part> <tp:taxon-name-part taxon-name-part-type="species" reg="rubra">rubra</tp:taxon-name-part></tp:taxon-name></italic> Y.H.Tan, S.S.Zhou &amp; B.Yang, sp. nov. <bold>A</bold> Habitat <bold>B</bold> Branch with flowers (adaxial view) <bold>C</bold> Branch with flowers (abaxial view) <bold>D</bold> Male flower (abaxial view) <bold>E</bold> Flower bud (side view) <bold>F</bold> Female flower (abaxial view) <bold>G</bold> Flower (G1 Bracts; G2 Sepals; G3 Outer petals; G4 Inner petals; G5 Androphore) <bold>H</bold> Fruit. Photographed by Y.H. Tan, H.B. Ding and B. Yang.</p></caption><graphic xmlns:xlink="http://www.w3.org/1999/xlink" xlink:href="phytokeys-94-003-g001.jpg" position="float" orientation="portrait" xlink:type="simple" id="oo_181776.jpg"/></fig></tp:treatment-sec><tp:treatment-sec sec-type="phenology" id="SECID0E5MAC"><title>Phenology.</title><p>Flowering in May to June and fruiting occurs from June to December.</p></tp:treatment-sec><tp:treatment-sec sec-type="etymology" id="SECID0EDNAC"><title>Etymology.</title><p>The species epithet refers to its pink flower.</p></tp:treatment-sec><tp:treatment-sec sec-type="distribution" id="SECID0EINAC"><title>Distribution and habitat.</title><p>
            <italic><tp:taxon-name><tp:taxon-name-part taxon-name-part-type="genus" reg="Trivalvaria">Trivalvaria</tp:taxon-name-part> <tp:taxon-name-part taxon-name-part-type="species" reg="rubra">rubra</tp:taxon-name-part></tp:taxon-name></italic> is hitherto known from the type locality of Putao, Kachin state in Northern Myanmar, it is a small shrub that grows in the understory in tropical dipterocarpa forests, the dominant tree species are <italic><tp:taxon-name><tp:taxon-name-part taxon-name-part-type="genus" reg="Shorea">Shorea</tp:taxon-name-part> <tp:taxon-name-part taxon-name-part-type="species" reg="assamica">assamica</tp:taxon-name-part></tp:taxon-name></italic>, <italic><tp:taxon-name><tp:taxon-name-part taxon-name-part-type="genus" reg="Dysoxylum">Dysoxylum</tp:taxon-name-part> <tp:taxon-name-part taxon-name-part-type="species" reg="mollissimum">mollissimum</tp:taxon-name-part></tp:taxon-name></italic>, <italic><tp:taxon-name><tp:taxon-name-part taxon-name-part-type="genus" reg="Aglaia">Aglaia</tp:taxon-name-part> <tp:taxon-name-part taxon-name-part-type="species" reg="elaeagnoidea">elaeagnoidea</tp:taxon-name-part></tp:taxon-name></italic>, <italic><tp:taxon-name><tp:taxon-name-part taxon-name-part-type="genus" reg="Garcinia">Garcinia</tp:taxon-name-part></tp:taxon-name></italic> spp., <italic><tp:taxon-name><tp:taxon-name-part taxon-name-part-type="genus" reg="Goniothalamus">Goniothalamus</tp:taxon-name-part> <tp:taxon-name-part taxon-name-part-type="species" reg="peduncularis">peduncularis</tp:taxon-name-part></tp:taxon-name></italic>, <italic><tp:taxon-name><tp:taxon-name-part taxon-name-part-type="genus" reg="Antidesma">Antidesma</tp:taxon-name-part></tp:taxon-name></italic> spp., shrub species are <italic><tp:taxon-name><tp:taxon-name-part taxon-name-part-type="genus" reg="Hymenandra">Hymenandra</tp:taxon-name-part> <tp:taxon-name-part taxon-name-part-type="species" reg="wallichii">wallichii</tp:taxon-name-part></tp:taxon-name></italic>, <italic><tp:taxon-name><tp:taxon-name-part taxon-name-part-type="genus" reg="Ardisia">Ardisia</tp:taxon-name-part></tp:taxon-name></italic> sp., <italic><tp:taxon-name><tp:taxon-name-part taxon-name-part-type="genus" reg="Zingiber">Zingiber</tp:taxon-name-part></tp:taxon-name></italic> sp., at an elevation of ca. 600–900 m a.s.l.</p></tp:treatment-sec><tp:treatment-sec sec-type="conservation status" id="SECID0ENAAE"><title>Conservation status.</title><p>
            <italic><tp:taxon-name><tp:taxon-name-part taxon-name-part-type="genus" reg="Trivalvaria">Trivalvaria</tp:taxon-name-part> <tp:taxon-name-part taxon-name-part-type="species" reg="rubra">rubra</tp:taxon-name-part></tp:taxon-name></italic> was collected on the way from Namti to Nahsihbo, Putao, Northern Myanmar, this area being difficult to travel due to its rugged terrain. At least three populations and ca. 60 individuals per population have been discovered. Currently, the locality is not legally protected and, although young individuals were recorded in field, the fragmented habitat and continuous logging severely threaten its survival. At present, it is suggested that it be considered as ‘Vulnerable’ (<abbrev xmlns:xlink="http://www.w3.org/1999/xlink" xlink:title="Vulnerable" xlink:type="simple">VU</abbrev>) on the basis of current IUCN Red List Categories and Criteria (<xref ref-type="bibr" rid="B5">IUCN 2012</xref>).</p></tp:treatment-sec><tp:treatment-sec sec-type="Specimen examined" id="SECID0ECBAE"><title>Specimen examined</title><p>(paratypes). MYANMAR. Kachin State, Putao District, near Nahsihbo village, <named-content xmlns:xlink="http://www.w3.org/1999/xlink" content-type="dwc:verbatimCoordinates" xlink:type="simple"><named-content content-type="geo-json" specific-use="{&#34;type&#34;:&#34;Point&#34;,&#34;coordinates&#34;:[97.607222,27.410000]}" id="NCID0ELBAE" xlink:type="simple">27°24'36"N, 97°36'26"E</named-content></named-content>, 970 m a.s.l, 11 Dec. 2017, <italic>Myanmar Exped. 3373</italic> (HITBC!); Putao District, near Namti village, <named-content xmlns:xlink="http://www.w3.org/1999/xlink" content-type="dwc:verbatimCoordinates" xlink:type="simple"><named-content content-type="geo-json" specific-use="{&#34;type&#34;:&#34;Point&#34;,&#34;coordinates&#34;:[97.665556,27.411944]}" id="NCID0EVBAE" xlink:type="simple">27°24'43"N, 97°39'56"E</named-content></named-content>, 820 m a.s.l, 15 Dec. 2017, <italic>Myanmar Exped. 3698</italic> (HITBC!).</p></tp:treatment-sec><ref-list><ref id="B5"><mixed-citation xmlns:xlink="http://www.w3.org/1999/xlink" xlink:type="simple">
          <institution xlink:type="simple">IUCN</institution> (<year>2012</year>) IUCN Red List Categories and Criteria, Version 3.1 (2<sup>nd</sup>edn). Gland and Cambridge, 32 pp.</mixed-citation></ref></ref-list></tp:taxon-treatment>
