# Supplementary material for: Two new species of Trivalvaria (Annonaceae) from northern Myanmar
Source: PhytoKeys. 2018 Jan 29;(94):3–12. doi: 10.3897/phytokeys.94.21553 (PMC5799729; doi:10.3897/phytokeys.94.21553)
Supplement: XML Treatment for Trivalvaria casseabriae [file phytokeys.94.21553-treatment2.xml]

<!DOCTYPE tp:taxon-treatment
  PUBLIC "-//TaxonX//DTD Taxonomic Treatment Publishing DTD v0 20100105//EN" "tax-treatment-NSO.dtd">
<tp:taxon-treatment xmlns:tp="http://www.plazi.org/taxpub"><tp:treatment-meta><kwd-group><label>Taxon classification</label><kwd><named-content xmlns:xlink="http://www.w3.org/1999/xlink" content-type="kingdom">Plantae</named-content></kwd><kwd><named-content xmlns:xlink="http://www.w3.org/1999/xlink" content-type="order">Magnoliales</named-content></kwd><kwd><named-content xmlns:xlink="http://www.w3.org/1999/xlink" content-type="family">Annonaceae</named-content></kwd></kwd-group><mixed-citation publication-type="journal"><person-group><name><surname>Yang</surname><given-names>Bin</given-names></name><name><surname>Zhou</surname><given-names>Shi-Shun</given-names></name><name><surname>Ding</surname><given-names>Hong-Bo</given-names></name><name><surname>Li</surname><given-names>Ren</given-names></name><name><surname>Maung</surname><given-names>Kyaw Win</given-names></name><name><surname>Tan</surname><given-names>Yun-Hong</given-names></name></person-group><article-title>Two new species of <italic><tp:taxon-name><tp:taxon-name-part taxon-name-part-type="genus" reg="Trivalvaria">Trivalvaria</tp:taxon-name-part></tp:taxon-name></italic> (<tp:taxon-name><tp:taxon-name-part taxon-name-part-type="family">Annonaceae</tp:taxon-name-part></tp:taxon-name>) from northern Myanmar</article-title><source>PhytoKeys</source><day>29</day><month>1</month><year>2018</year><volume>2018</volume><issue>94</issue><fpage>3</fpage><lpage>12</lpage><pub-id pub-id-type="doi">10.3897/phytokeys.94.21553</pub-id></mixed-citation></tp:treatment-meta><tp:nomenclature><tp:taxon-name>
            <tp:taxon-name-part taxon-name-part-type="genus" reg="Trivalvaria">Trivalvaria</tp:taxon-name-part>
            <tp:taxon-name-part taxon-name-part-type="species" reg="casseabriae">casseabriae</tp:taxon-name-part>
            <object-id xmlns:xlink="http://www.w3.org/1999/xlink" content-type="ipni" xlink:type="simple">urn:lsid:ipni.org:names:60475912-2</object-id>
          </tp:taxon-name><tp:taxon-authority>Y.H.Tan, S.S.Zhou &amp; B.Yang</tp:taxon-authority><tp:taxon-status xmlns:xlink="http://www.w3.org/1999/xlink" xlink:type="simple">sp. nov.</tp:taxon-status><xref ref-type="fig" rid="F2">Figure 2</xref></tp:nomenclature><tp:treatment-sec sec-type="diagnosis" id="SECID0EMDAE"><title>Diagnosis.</title><p>
            <italic><tp:taxon-name><tp:taxon-name-part taxon-name-part-type="genus" reg="Trivalvaria">Trivalvaria</tp:taxon-name-part> <tp:taxon-name-part taxon-name-part-type="species" reg="casseabriae">casseabriae</tp:taxon-name-part></tp:taxon-name></italic> is similar to <italic><tp:taxon-name><tp:taxon-name-part taxon-name-part-type="genus" reg="Trivalvaria">Trivalvaria</tp:taxon-name-part> <tp:taxon-name-part taxon-name-part-type="species" reg="argentea">argentea</tp:taxon-name-part></tp:taxon-name></italic> in leaf shape, but can be distinguished by its larger flower size and outer petals equal to inner petals, petals 6–10 × 3–5 mm (vs. 2 × 3 mm), 2–2.5 times as long as wide and elliptic to ovate-elliptic.</p></tp:treatment-sec><tp:treatment-sec sec-type="material" id="SECID0EIEAE"><title>Type.</title><p>MYANMAR. Kachin State, Putao District, Wasadam to Upper Shankhaung, <named-content xmlns:xlink="http://www.w3.org/1999/xlink" content-type="dwc:verbatimCoordinates" xlink:type="simple"><named-content content-type="geo-json" specific-use="{&#34;type&#34;:&#34;Point&#34;,&#34;coordinates&#34;:[97.240833,27.445000]}" id="NCID0EREAE" xlink:type="simple">27°26'42"N, 97°14'27"E</named-content></named-content>, 850m a.s.l, 21 May 2017, <italic>Myanmar Exped. 2379</italic> (holotype, HITBC!; isotype, RAF!).</p></tp:treatment-sec><tp:treatment-sec sec-type="description" id="SECID0EYEAE"><title>Description.</title><p>Shrubs up to 1.5 m high. Young twigs pubescent, older twigs glabrous to sparsely pubescent. Leaves subcoriaceous, glabrous above, sparsely pubescent beneath, lanceolate to oblong, 12.5–24.5 × 2.5–5.5 cm, base cuneate to obtuse, apex acuminate to caudate, midrib immersed above, prominent beneath, sparsely pubescent, lateral veins 5–7 pairs, immersed and faintly distinct above, prominent beneath, smaller veins faintly prominent beneath. Petiole 3–8 mm long, 1–3 mm in diameter, pubescent. Flowers white, androdioecious, 14–20 mm in diam., solitary or in pairs between leaf axils (extra-axillary), rarely ramiflorous. Bracts 1–2, triangular to ovate-triangular, 2–3 × 1–2 mm, pubescent to densely pubescent outside. Pedicel 2–3 mm long, pubescent. Sepals 3 per flower, free or sometimes shortly connate, ovate to broadly ovate, 2–3.5 × 2–3 mm, pubescent outside, puberulous inside and apex acute to obtuse, base rounded. Petals 6 per flower in two whorls, imbricate, spreading, subequal, outer petals (Fig. <xref ref-type="fig" rid="F2">2</xref>.F1) elliptic to ovate-elliptic, 6–10 × 4–5 mm, sparsely pubescent outside, puberulous inside, base rounded to obtuse, apex acute to obtuse; inner petals (Fig. <xref ref-type="fig" rid="F2">2</xref>.F2) elliptic to ovate-elliptic, 6–10 × 3–5 mm, sparsely pubescent outside, puberulous inside, base rounded to obtuse, apex acute. Stamens numerous stamens, ca. 2 mm long, apex shield-like, sometimes tongue-shaped in outer whorl, glabrous; torus triangular conical. Carpels 6–10 per flower, with globose stigma, pubescent. Monocarps and seeds not seen.</p><fig id="F2" position="float" orientation="portrait"><label>Figure 2.</label><caption><p>
                <italic><tp:taxon-name><tp:taxon-name-part taxon-name-part-type="genus" reg="Trivalvaria">Trivalvaria</tp:taxon-name-part> <tp:taxon-name-part taxon-name-part-type="species" reg="casseabriae">casseabriae</tp:taxon-name-part></tp:taxon-name></italic> Y.H.Tan, S.S.Zhou &amp; B.Yang, sp. nov. <bold>A</bold> Habitat <bold>B</bold> Branch <bold>C</bold> Flower buds (side view) <bold>D</bold> Flower (adaxial view) <bold>E</bold> Flower (abaxial view) <bold>F</bold> Flower (F1 Outer petals; F2 Inner petals; F3 Androphore). Photographed by Y.H. Tan, H.B. Ding and B. Yang.</p></caption><graphic xmlns:xlink="http://www.w3.org/1999/xlink" xlink:href="phytokeys-94-003-g002.jpg" position="float" orientation="portrait" xlink:type="simple" id="oo_181777.jpg"/></fig></tp:treatment-sec><tp:treatment-sec sec-type="phenology" id="SECID0EKGAE"><title>Phenology.</title><p>Flowering at May to July.</p></tp:treatment-sec><tp:treatment-sec sec-type="etymology" id="SECID0EPGAE"><title>Etymology.</title><p>The specific epithet is derived from the abbreviation of Southeast Asia Biodiversity Research Institute, Chinese Academy of Sciences (<abbrev xmlns:xlink="http://www.w3.org/1999/xlink" content-type="institution" xlink:title="Chinese Academy of Sciences" xlink:type="simple">CAS</abbrev>-<abbrev xmlns:xlink="http://www.w3.org/1999/xlink" content-type="institution" xlink:title="Southeast Asia Biodiversity Research Institute, Chinese Academy of Sciences" xlink:type="simple">SEABRI</abbrev>); noun in apposition. The name is dedicated to its three-part mission, viz., (a) Serve China’s “the Silk Road Economic Belt and the 21st Century Maritime Silk Road” initiative; (b) Integrate efforts by <abbrev xmlns:xlink="http://www.w3.org/1999/xlink" content-type="institution" xlink:title="Chinese Academy of Sciences" xlink:type="simple">CAS</abbrev> and international institutes to organise professional research groups and train researchers in Southeast Asian countries; and (c) Provide support to all domestic and international partners.</p></tp:treatment-sec><tp:treatment-sec sec-type="distribution" id="SECID0EUGAE"><title>Distribution and habitat.</title><p>
            <italic><tp:taxon-name><tp:taxon-name-part taxon-name-part-type="genus" reg="Trivalvaria">Trivalvaria</tp:taxon-name-part> <tp:taxon-name-part taxon-name-part-type="species" reg="casseabriae">casseabriae</tp:taxon-name-part></tp:taxon-name></italic> is only known from the type locality of Putao, Kachin state in Northern Myanmar, where it grows in the understory of tropical montane broadleaf forests, the dominant tree species being <italic><tp:taxon-name><tp:taxon-name-part taxon-name-part-type="genus" reg="Altingia">Altingia</tp:taxon-name-part> <tp:taxon-name-part taxon-name-part-type="species" reg="excels">excels</tp:taxon-name-part></tp:taxon-name></italic>, <italic><tp:taxon-name><tp:taxon-name-part taxon-name-part-type="genus" reg="Dysoxylum">Dysoxylum</tp:taxon-name-part></tp:taxon-name></italic> spp., <italic><tp:taxon-name><tp:taxon-name-part taxon-name-part-type="genus" reg="Garcinia">Garcinia</tp:taxon-name-part></tp:taxon-name></italic> spp., <italic><tp:taxon-name><tp:taxon-name-part taxon-name-part-type="genus" reg="Elaeocarpus">Elaeocarpus</tp:taxon-name-part></tp:taxon-name></italic> spp., at an elevation of ca. 700–900 m.</p></tp:treatment-sec><tp:treatment-sec sec-type="conservation status" id="SECID0EFIAE"><title>Conservation status.</title><p>Although <italic><tp:taxon-name><tp:taxon-name-part taxon-name-part-type="genus" reg="Trivalvaria">Trivalvaria</tp:taxon-name-part> <tp:taxon-name-part taxon-name-part-type="species" reg="casseabriae">casseabriae</tp:taxon-name-part></tp:taxon-name></italic> was collected on the way from Wasadam to Upper Shanhkaung, Putao District, Northern Myanmar, only one population and less than 50 individuals, has been discovered. Potential populations and more individuals may be found in future field surveys. Currently, the locality is not legally protected and, although young individuals were recorded in field, the fragmented habitat and continuous logging severely threaten its survival. At present, it is suggested that it be considered as ‘Vulnerable’ (<abbrev xmlns:xlink="http://www.w3.org/1999/xlink" xlink:title="Vulnerable" xlink:type="simple">VU</abbrev>) on the basis of current IUCN Red List Categories and Criteria (IUCN, 2012).</p></tp:treatment-sec><tp:treatment-sec sec-type="Specimen examined" id="SECID0EZIAE"><title>Specimen examined</title><p>
            <bold>(paratypes).</bold> MYANMAR. Kachin State, Putao District, on the way from Wasadam to Upper Shankhaung, <named-content xmlns:xlink="http://www.w3.org/1999/xlink" content-type="dwc:verbatimCoordinates" xlink:type="simple"><named-content content-type="geo-json" specific-use="{&#34;type&#34;:&#34;Point&#34;,&#34;coordinates&#34;:[97.239722,27.444167]}" id="NCID0EEJAE" xlink:type="simple">27°26'39"N, 97°14'23"E</named-content></named-content>, 800 m a.s.l, 21 May 2017, <italic>Myanmar Exped. 2389</italic> (HITBC!), Putao District, Upper Shanhkaung, <named-content xmlns:xlink="http://www.w3.org/1999/xlink" content-type="dwc:verbatimCoordinates" xlink:type="simple"><named-content content-type="geo-json" specific-use="{&#34;type&#34;:&#34;Point&#34;,&#34;coordinates&#34;:[97.240556,27.441667]}" id="NCID0EOJAE" xlink:type="simple">27°26'30"N, 97°14'26"E</named-content></named-content>, 680 m a.s.l, 28 April 2016, <italic>Myanmar Exped. 201614</italic> (HITBC!).</p><sec sec-type="Key to the species of the genus Trivalvaria" id="SECID0EVJAE"><title>Key to the species of the genus <italic><tp:taxon-name><tp:taxon-name-part taxon-name-part-type="genus" reg="Trivalvaria">Trivalvaria</tp:taxon-name-part></tp:taxon-name></italic></title><table-wrap content-type="key" position="anchor" orientation="portrait"><table id="TID0EGAAE" rules="all"><tbody><tr><td rowspan="1" colspan="1">1</td><td rowspan="1" colspan="1">Flowers minute, less than 10 mm in diam.; inner petals ca. 2–4 mm long</td><td rowspan="1" colspan="1">
                      <bold>2</bold>
                    </td></tr><tr><td rowspan="1" colspan="1">–</td><td rowspan="1" colspan="1">Flowers conspicuous, more than 10 mm in diam.; inner petals more than 5 mm long</td><td rowspan="1" colspan="1">
                      <bold>3</bold>
                    </td></tr><tr><td rowspan="1" colspan="1">2</td><td rowspan="1" colspan="1">Leaf blade obovate to oblong; petals glabrous inside; monocarps ellipsoid-oblong, 14–20 × 7–10 mm</td><td rowspan="1" colspan="1">
                      <bold><italic><tp:taxon-name><tp:taxon-name-part taxon-name-part-type="genus" reg="Trivalvaria">T.</tp:taxon-name-part> <tp:taxon-name-part taxon-name-part-type="species" reg="argentea">argentea</tp:taxon-name-part></tp:taxon-name></italic></bold>
                    </td></tr><tr><td rowspan="1" colspan="1">–</td><td rowspan="1" colspan="1">Leaf blade lanceolate; petals puberulous inside; monocarps subglobose, 9–10 mm in diam.</td><td rowspan="1" colspan="1">
                      <bold><italic><tp:taxon-name><tp:taxon-name-part taxon-name-part-type="genus" reg="Trivalvaria">T.</tp:taxon-name-part> <tp:taxon-name-part taxon-name-part-type="species" reg="kanjilalii">kanjilalii</tp:taxon-name-part></tp:taxon-name></italic></bold>
                    </td></tr><tr><td rowspan="1" colspan="1">3</td><td rowspan="1" colspan="1">Petals pubescent or puberulous inside</td><td rowspan="1" colspan="1">
                      <bold>4</bold>
                    </td></tr><tr><td rowspan="1" colspan="1">–</td><td rowspan="1" colspan="1">Petals glabrous inside</td><td rowspan="1" colspan="1">
                      <bold>5</bold>
                    </td></tr><tr><td rowspan="1" colspan="1">4</td><td rowspan="1" colspan="1">Tree to 15 m, elliptic-oblong to oblong-lanceolate, 2.8–3.5 times as long as wide</td><td rowspan="1" colspan="1">
                      <bold><italic><tp:taxon-name><tp:taxon-name-part taxon-name-part-type="genus" reg="Trivalvaria">T.</tp:taxon-name-part> <tp:taxon-name-part taxon-name-part-type="species" reg="nervosa">nervosa</tp:taxon-name-part></tp:taxon-name></italic></bold>
                    </td></tr><tr><td rowspan="1" colspan="1">–</td><td rowspan="1" colspan="1">Shrub up to 1.5 m, leaf blade lanceolate to oblong, 4.5–5 times as long as wide</td><td rowspan="1" colspan="1">
                      <bold><italic><tp:taxon-name><tp:taxon-name-part taxon-name-part-type="genus" reg="Trivalvaria">T.</tp:taxon-name-part> <tp:taxon-name-part taxon-name-part-type="species" reg="casseabriae">casseabriae</tp:taxon-name-part></tp:taxon-name></italic></bold>
                    </td></tr><tr><td rowspan="1" colspan="1">5</td><td rowspan="1" colspan="1">Petals densely hairy outside, inner petals of mature flowers connivent, less than 1.5 times as long as wide</td><td rowspan="1" colspan="1">
                      <bold><italic><tp:taxon-name><tp:taxon-name-part taxon-name-part-type="genus" reg="Trivalvaria">T.</tp:taxon-name-part> <tp:taxon-name-part taxon-name-part-type="species" reg="macrophylla">macrophylla</tp:taxon-name-part></tp:taxon-name></italic></bold>
                    </td></tr><tr><td rowspan="1" colspan="1">–</td><td rowspan="1" colspan="1">Petals pubescent or hairy outside, inner petals of mature flowers spreading, 2–4 times as long as wide</td><td rowspan="1" colspan="1">
                      <bold>5</bold>
                    </td></tr><tr><td rowspan="1" colspan="1">6</td><td rowspan="1" colspan="1">Flowers pink</td><td rowspan="1" colspan="1">
                      <bold><italic><tp:taxon-name><tp:taxon-name-part taxon-name-part-type="genus" reg="Trivalvaria">T.</tp:taxon-name-part> <tp:taxon-name-part taxon-name-part-type="species" reg="rubra">rubra</tp:taxon-name-part></tp:taxon-name></italic></bold>
                    </td></tr><tr><td rowspan="1" colspan="1">–</td><td rowspan="1" colspan="1">Flowers white</td><td rowspan="1" colspan="1">
                      <bold>6</bold>
                    </td></tr><tr><td rowspan="1" colspan="1">7</td><td rowspan="1" colspan="1">Monocarps subglobose; inner petals oblanceolate, tip triangular to ligulate, ca. 2 times as long as wide; leaf blade less than 2.5 times as long as wide</td><td rowspan="1" colspan="1">
                      <bold><italic><tp:taxon-name><tp:taxon-name-part taxon-name-part-type="genus" reg="Trivalvaria">T.</tp:taxon-name-part> <tp:taxon-name-part taxon-name-part-type="species" reg="carnosa">carnosa</tp:taxon-name-part></tp:taxon-name></italic></bold>
                    </td></tr><tr><td rowspan="1" colspan="1">–</td><td rowspan="1" colspan="1">Monocarps elliptic-oblong; inner petals oblanceolate, elliptic to narrowly oblong, 3–4 times as long as wide; leaf blade 3 times as long as wide</td><td rowspan="1" colspan="1">
                      <bold><italic><tp:taxon-name><tp:taxon-name-part taxon-name-part-type="genus" reg="Trivalvaria">T.</tp:taxon-name-part> <tp:taxon-name-part taxon-name-part-type="species" reg="costata">costata</tp:taxon-name-part></tp:taxon-name></italic></bold>
                    </td></tr></tbody></table></table-wrap></sec></tp:treatment-sec></tp:taxon-treatment>
